# Supplementary material for: Developmental telomere attrition predicts impulsive decision-making in adult starlings
Source: Proc Biol Sci. 2015 Jan 22;282(1799):20142140. doi: 10.1098/rspb.2014.2140 (PMC4286045; doi:10.1098/rspb.2014.2140)
Supplement: Bateson_READ_ME.txt [file rspb20142140supp1.txt]

Definition of variables included in �Bateson_impulsivity_data.csv�
1. Bird = individual bird ID
2. Natal_nest = the nest ID in which the bird was hatched
3. Treatment = whether the bird was assigned to high (7) or low (2) competition in the brood manipulation
4. Nestmates_above = the number of heavier competitors a chick had at day 15
5. TLday4 = the T/S ratio on day 4 (a relative measure of telomere length)
6. TLday55 = the T/S ratio on day 55
7. TLOneYear = the T/S ratio at approx.. 14 months
8. Replicate = the replicate to which a bird was assigned for behavioural testing (1-4)
9. IMPConditionScore2 = residual body weight at the start of behavioural testing (see Methods for details)
10. IMPCriterionBlockNo = the number of blocks that a bird took to reach criterion on the initial discrimination task
11. MazurK = k, our measure of impulsivity (see Methods for details)
