# Supplementary material for: Developmental telomere attrition predicts impulsive decision-making in adult starlings
Source: Proc Biol Sci. 2015 Jan 22;282(1799):20142140. doi: 10.1098/rspb.2014.2140 (PMC4286045; doi:10.1098/rspb.2014.2140)
Supplement: Bateson_impulsivity_data.csv [file rspb20142140supp2.csv]

Bird	Natal_nest	Treatment	Nestmates_above	TLday4	TLday55	TLOneYear	Replicate	IMPConditionScore2	IMPCriterionBlockNo	MazurK
DBDB	N8	2	1	2.06	1.79	1.5157165665104	1	2.51202750000001	39	0.445656408036447
DBOR	P11	2	1	1.04	0.88	1.24833054890161	2	3.1136225	76	0.822429906480566
DBPB	WE10	7	2	2.64	2.39	2	3	0.12046	28	0.450393700844144
DBPI	P11	7	5	1.31	1.06	0.870550563296123	2	NA	NA	NA
DBPU	WE10	2	0	NA	NA	NA	3	3.70171249999999	43	1.066417212343
DBRE	WH8	2	0	1.26	1.28	1.11728713807222	4	7.78929249999999	52	0.432900432900433
DBYE	FH6	2	1	2.03	1.17	2.23457427614445	4	5.08197999999999	20	1.21580547112462
DGDG	N8	7	0	0.85	1.74	2	1	8.16386000000001	73	0.47886144848513
DGPI	WH8	7	6	3.76	1.45	0.993092495437035	4	-1.34521750000001	73	1.55642023346303
DGPU	WE10	2	1	1.92	1.42	0.913831450229401	3	-2.84027999999999	19	1.066417212343
DGRE	WH8	7	0	1.25	1.01	1.02101212570719	4	9.580555	19	0.260586319218241
DGWH	N20	7	6	1.57	0.78	0.926588061890371	1	5.95557999999999	35	0.332075471572802
OROR	N20	7	0	NA	NA	NA	1	11.49104	2	0.416302765578057
ORPG	WE10	7	1	1.79	1.62	0.823591017267573	3	-1.87397500000002	62	0.888198757861898
ORPU	P15	2	1	3.07	2.91	1.5691681957935	2	-1.55617750000001	27	0.354069947297042
PBPI	P11	7	1	1.4	1.02	1.22264027769207	2	11.8175925	103	0.758117958370598
PBPU	P8	2	1	NA	NA	NA	3	-5.901155	42	0.241401139479884
PBRE	FH6	7	4	NA	NA	NA	NA	NA	NA	NA
PGPG	N8	7	1	2.06	1.58	1.94530989482457	1	5.70281500000001	6	0.522136011011097
PGPU	P15	7	6	2.35	1.8	1.90527599608788	2	9.66094	61	0.503521127017643
PGRE	WH8	2	1	2.14	1.72	1.17283494923188	4	NA	NA	NA
PGWH	N20	2	0	1.35	2.5	2.15845647300886	1	9.32667000000001	98	0.163428571398687
PIPU	P8	7	5	NA	NA	NA	3	-1.85331	10	0.236657012855191
PIYE	P11	2	0	0.89	0.72	0.712025097798537	2	18.1061575	20	0.288088642755043
PUPU	P8	7	6	NA	NA	NA	3	-2.671905	57	0.281634662783188
PURE	P15	2	0	2.75	1.85	2.18858740252148	2	3.085645	66	0.558866633891188
PUWH	P8	2	0	NA	NA	NA	3	-7.08463	30	0.196428571463648
PUYE	P15	7	1	NA	NA	2.29739670999407	2	13.8581425	39	0.49140893469946
REWH	FH6	7	3	2.06	1.55	1.49484924863494	4	0.0446025000000088	49	0.466200466200466
REYE	FH6	2	0	NA	NA	NA	4	4.93905500000002	13	0.198412698412698
WHWH	N8	2	0	2.77	1.84	2.21913894413569	1	NA	NA	NA
WHYE	N20	2	1	2.51	1.74	1.85317612378074	1	9.18403250000001	7	0.3107851127563
